# Supplementary material for: Bifidobacterium animalis ssp. lactis 420 and Cordyceps militaris Synergistically Modulate the Gut Microbiota by Increasing Mucin 2 Production
Source: Nutrients. 2026 Apr 10;18(8):1195. doi: 10.3390/nu18081195 (PMC13118426; doi:10.3390/nu18081195)
Supplement: Supplementary file 1 [file nutrients-18-01195-s001.zip]

Archive with 1 entries (1 files):
- nutrients-4204904-supplementary.pdf
